# Supplementary material for: Method of Manufacturing Structural, Optically Transparent Glass Fiber-Reinforced Polymers (tGFRP) Using Infusion Techniques with Epoxy Resin Systems and E-Glass Fabrics
Source: Polymers (Basel). 2023 May 4;15(9):2183. doi: 10.3390/polym15092183 (PMC10180623; doi:10.3390/polym15092183)
Supplement: Supplementary file 1 [file polymers-15-02183-s001.zip]

Archive with 1 entries (1 files):
- polymers-2303975-supplementary.pdf
